# Supplementary material for: Coordinated regulation of hepatic and adipose tissue transcriptomes by the oral administration of an amino acid mixture simulating the larval saliva of Vespa species
Source: Genes Nutr. 2016 Jul 11;11:21. doi: 10.1186/s12263-016-0534-2 (PMC4968451; doi:10.1186/s12263-016-0534-2)
Supplement: Additional file 4: Table S3. — The list of liver genes showing significant enrichment in the GO-terms located at the bottom of the hierarchy. VAAM-specific genes mapped on Figure 3 were represented by bold style. (XLSX 11 kb) [file 12263_2016_534_MOESM4_ESM.xlsx]

## Sheet: Sheet1
Table S3 The list of liver genes showing significant enrichment in the GO-terms located at the bottom of the hierarchy.
GOTerm	Up-regulated genes		Down-regulated genes		VAAM up & CAAM down		VAAM down & CAAM up
GO:0042180 cellular ketone metabolic process	Aars, Acsl3, Aldh18a1, Ass1 /// Gm5424, Atf4, Atp8b1, Cbr1, Cbs, Cpt1a, Cyp26a1, Elovl6, Fads1, Fads2, Fads6, Gm2382 /// Mthfs, Hacl1, Nr5a2, Pck1, Tars		9130409I23Rik, Acot12, Acox1, Acox2, Acsl1, Acsm2, Acsm5, Akr1d1, Aldh1a7, Aldh9a1, Cryl1, Cyp4a12a, Cyp4a31, Ehhadh, Fars2, Gclc, Glul, Gpd2, Gsto1, Hadhb, Hibch, Me1, Msmo1, Mthfd1, Mthfd1l, Pecr, Prkaa2, Rdh16, Slc22a5		Cyp7b1, Shmt1		Rdh9
GO:0006631 fatty acid metabolic process
fatty acid biosynthetic process	Elovl6, Fads1, Fads2, Fads6		9130409I23Rik, Msmo1, Pecr, Prkaa2
long-chain fatty acid metabolic process	Fads1
fatty acid oxidation	Hacl1		Acox1, Acox2, Ehhadh, Hadhb
fatty acid catabolic process	Hacl1		Acox1, Acox2, Ehhadh, Hadhb
unsaturated fatty acid metabolic process	Fads1
fatty acid metabolic process	Acsl3, Cpt1a		Acot12, Acsl1, Acsm2, Acsm5, Cryl1, Cyp4a12a, Cyp4a31
GO:0008203 cholesterol metabolic process
cholesterol biosynthetic process	Dhcr7, Hmgcs2, Idi1, Insig2		Nsdhl, Prkaa2				Hmgcs1
cholesterol catabolic process	Cyp7a1
cholesterol metabolic process	Saa1, Soat1		Fech, Hdlbp, Sorl1, Vldlr		Cyp7b1, Pctp, Srebf1
GO:0016126 sterol biosynthetic process
cholesterol biosynthetic process	Dhcr7, Hmgcs2, Idi1, Insig1, Insig2		Nsdhl, Prkaa2				Hmgcs1
ergosterol biosynthetic process	Sigmar1
sterol biosynthetic process	Cyb5r1		Msmo1
GO:0055114 oxodation-reduction process
lipid oxidation			Acox1, Acox2, Ehhadh
energy derivation by oxidation of organic compounds	Ppargc1a, Sdhd		Uqcr10
electron transport chain	Cybb, Fads1, Fads2, Ppargc1a, Sdhd		Glrx, Uqcr10
oxidation-reduction process	Aldh18a1, Aldh1b1, Cbr1, Cyb5r1, Cyp26a1, Cyp7a1, Dhcr7, Dus3l, Fads6, Fmo1, Fmo2, Fmo4, Lrrc8a, Sdr42e1		Adh4, Akr1d1, Aldh1a7, Aldh9a1, Aox1, Aox3, BC089597, Cryl1, Cryz, Cyp2c50, Cyp2c54, Cyp2d26, Cyp4a12a, Cyp4a31, Fmo3, Gm21399 /// Prdx1, Gpd2, Hsd17b10, Hsd17b11, Me1, Msmo1, Mthfd1, Nsdhl, Pecr, Rdh16, Retsat, Rrm2, Ugdh		Cyp7b1, Hsd3b5, Nox4		Aldh3a2, Rdh9
VAAM specific genes mapped on Figure 3 were represented by bold style.
