# Supplementary material for: Coordinated regulation of hepatic and adipose tissue transcriptomes by the oral administration of an amino acid mixture simulating the larval saliva of Vespa species
Source: Genes Nutr. 2016 Jul 11;11:21. doi: 10.1186/s12263-016-0534-2 (PMC4968451; doi:10.1186/s12263-016-0534-2)
Supplement: Additional file 5: Table S4. — Genes mapped on Fig. 3. (XLSX 13 kb) [file 12263_2016_534_MOESM5_ESM.xlsx]

## Sheet: Sheet1
Table S4_Genes mapped on Fig. 3
Map	Gene symbol	Gene name
A	Acox1	acyl-Coenzyme A oxidase 1, palmitoyl
	Acsl1	acyl-CoA synthetase long-chain family member 1
	Acsl3	acyl-CoA synthetase long-chain family member 3
	Cpt1a	carnitine palmitoyltransferase 1a, liver
	Cyp4a12a	cytochrome P450, family 4, subfamily a, polypeptide 12a
	Cyp4a31	cytochrome P450, family 4, subfamily a, polypeptide 31
	Ehhadh	enoyl-Coenzyme A, hydratase/3-hydroxyacyl Coenzyme A dehydrogenase
	Hadhb	hydroxyacyl-Coenzyme A dehydrogenase/3-ketoacyl-Coenzyme A thiolase/enoyl-Coenzyme A hydratase (trifunctional protein), beta subunit
B	Acot4	acyl-CoA thioesterase 4
	Elovl2	elongation of very long chain fatty acids (FEN1/Elo2, SUR4/Elo3, yeast)-like 2
	Elovl3	elongation of very long chain fatty acids (FEN1/Elo2, SUR4/Elo3, yeast)-like 3
	Elovl6	ELOVL family member 6, elongation of long chain fatty acids (yeast)
	Fads2	fatty acid desaturase 2
	Pecr	peroxisomal trans-2-enoyl-CoA reductase
	Scd1	stearoyl-Coenzyme A desaturase 1
C	Acox2	acyl-Coenzyme A oxidase 2, branched chain
	Akr1d1	aldo-keto reductase family 1, member D1
	Cyp7a1	cytochrome P450, family 7, subfamily a, polypeptide 1
	Cyp7b1	cytochrome P450, family 7, subfamily b, polypeptide 1
	Dhcr7	7-dehydrocholesterol reductase
	Hmgcs1	3-hydroxy-3-methylglutaryl-Coenzyme A synthase 1
	Hsd17b4	hydroxysteroid (17-beta) dehydrogenase 4
	Lipa	lysosomal acid lipase A
	Msmo1	methylsterol monoxygenase 1
	Nsdhl	NAD(P) dependent steroid dehydrogenase-like
	Scp2	sterol carrier protein 2, liver
D	Alas1	aminolevulinic acid synthase 1
	Aldh18a1	aldehyde dehydrogenase 18 family, member A1
	Cbs	cystathionine beta-synthase
	G6pc	glucose-6-phosphatase, catalytic
	Gck	glucokinase
	Glul	glutamate-ammonia ligase (glutamine synthetase)
	Got1	glutamate oxaloacetate transaminase 1, soluble
	Hgd	homogentisate 1, 2-dioxygenase
	Me1	malic enzyme 1, NADP(+)-dependent, cytosolic
	Oat	ornithine aminotransferase
	Odc1	ornithine decarboxylase, structural 1
	Pck1	phosphoenolpyruvate carboxykinase 1, cytosolic
	Pgam1	phosphoglycerate mutase 1
	Pklr	pyruvate kinase liver and red blood cell
	Prodh	proline dehydrogenase
	Sdhd	succinate dehydrogenase complex, subunit D, integral membrane protein
	Sds	serine dehydratase-like
	Shmt1	serine hydroxymethyltransferase 1 (soluble)
	Tat	tyrosine aminotransferase
E	Abhd5	abhydrolase domain containing 5
	Adipor2	adiponectin receptor 2
	Adrb1	adrenergic receptor, beta 1
	Adrb3	adrenergic receptor, beta 3
	Aldob	aldolase B, fructose-bisphosphate
	Aldoc	aldolase C, fructose-bisphosphate
	Aqp7	aquaporin 7
	Aqp9	aquaporin 9
	Cds1	CDP-diacylglycerol synthase 1
	Ces1d	carboxylesterase 1D
	Dgat1	diacylglycerol O-acyltransferase 1
	Dgat2	diacylglycerol O-acyltransferase 2
	Dgkg	diacylglycerol kinase, gamma
	Fads1	fatty acid desaturase 1
	Fads2	fatty acid desaturase 2
	Fasn	fatty acid synthase
	Fbp1	fructose bisphosphatase 1
	Fbp2	fructose bisphosphatase 2
	Glut4	Glucose transporter type 4
	Gpd1	glycerol-3-phosphate dehydrogenase 1 (soluble)
	Gpd2	glycerol phosphate dehydrogenase 2, mitochondrial
	Lep	leptin
	Lipg	lipase, endothelial
	Lpin1	lipin 1
	Lpin3	lipin 3
	Mogat1	monoacylglycerol O-acyltransferase 1
	Mogat2	monoacylglycerol O-acyltransferase 2
	Pck1	phosphoenolpyruvate carboxykinase 1, cytosolic
	Pnpla2	patatin-like phospholipase domain containing 2
	Scd1	stearoyl-Coenzyme A desaturase 1
	Slc27a2	solute carrier family 27 (fatty acid transporter), member 2
	Slc37a4	solute carrier family 37 (glucose-6-phosphate transporter), member 4
