# Supplementary material for: Coordinated regulation of hepatic and adipose tissue transcriptomes by the oral administration of an amino acid mixture simulating the larval saliva of Vespa species
Source: Genes Nutr. 2016 Jul 11;11:21. doi: 10.1186/s12263-016-0534-2 (PMC4968451; doi:10.1186/s12263-016-0534-2)
Supplement: Additional file 7: Table S5. — The list of WAT genes showing significant enrichment in the GO-terms located at the bottom of the hierarchy. VAAM-specific genes mapped on Figure 3 were represented by bold style. (XLSX 11 kb) [file 12263_2016_534_MOESM7_ESM.xlsx]

## Sheet: Sheet1
Table S5 The list of WAT genes showing significant enrichment in the GO-terms located at the bottom of the hierarchy
	Up-regulated genes		Down-regulated genes		VAAM up & CAAM down		VAAM down & CAAM up
GO:0016338 calcium-independent cell-cell adhesion via plasma membrane cell-adhesion molecules	Cadm1, Cldn2, Cldn4, Cldn7, Cldn8		Cldn1, Cldn5		Cldn10, Cldn3
GO:0032787 monocarboxylic acid metabolic process
kynurenic acid metabolic process	Ido1
bile acid metabolic process			Lep
lactate metabolic process	Slc37a4
pyruvate metabolic process			Gpd1, Gpd2, Pck1, Pdk4		Aldob, Fbp1, Fbp2
uronic acid metabolic process			Csgalnact1
fatty acid metabolic process	Abhd5, Acot4, Adipor2, Alox12, Cd74, Elovl2, Ephx2, Fads1, Fads2, Ptgds, Slc27a2		Acsm3, Fads3, Fads6		Acsbg1, Scd1
retinoic acid metabolic process	Lcn5				Rbp1, Rdh16
VAAM specific genes mapped on Figure 3 were represented by bold style.
