# Supplementary material for: Coordinated regulation of hepatic and adipose tissue transcriptomes by the oral administration of an amino acid mixture simulating the larval saliva of Vespa species
Source: Genes Nutr. 2016 Jul 11;11:21. doi: 10.1186/s12263-016-0534-2 (PMC4968451; doi:10.1186/s12263-016-0534-2)
Supplement: Additional file 8: Table S6. — The list of BAT genes showing significant enrichment in the GO-terms located at the bottom of the hierarchy. The list of BAT genes showing significant enrichment in the GO-terms located at the bottom of the hierarchy. (XLSX 12 kb) [file 12263_2016_534_MOESM8_ESM.xlsx]

## Sheet: Sheet1
Table S6 The list of BAT genes showing significant enrichment in the GO-terms located at the bottom of the hierarchy
	Up-regulated genes		Down-regulated genes		VAAM up & CAAM down		VAAM down & CAAM up
GO:0048519 negative regulation of biological process
negative regulation of growth	Dcun1d3		Adipor2, Atxn2, Hif1a, Lgmn, Rtn4
negative regulation of response to stimulus	Serping1		Adora1, Ppara, Ptpn6		Fcgr2b
negative regulation of immune system process	Cd24a, Hlx, Serping1, Thy1		Adora1, Lst1, Ptpn6		Fcgr2b
negative regulation of cellular process	Acad11, Acvr1c, Ar, Asph, Casp4, Cd24a, Cd9, Cited2, Clic4, Clu, Col1a1, Dcun1d3, Dlc1, Dpt, Foxo1, Gsn, Hlx, Hspa1b, Igf1, Impact, Insig1, Krt4, Mapk8, Per2, Pnp, Pnp /// Pnp2, Prrx1, Rdx, Rgs10, Rgs2, Rgs3, Sap30, Serpinf1, Serping1, Stmn1, Thy1, Timp1, Trim27		Abcg1, Adipor2, Adora1, Angptl4, Ankhd1, Baz2a, Bclaf1, Birc5, Birc6, Bptf, Cdkn1b, Cdkn1c, Crebbp, Dnajc5, Dnmt3a, Eif4ebp2, Fbxo5, Gla, Glo1, Gmnn, Gsk3b, Id2, Ifitm3, Kat6a, Kitl, Lrp6, Lst1, Ncor1, Per3, Ptpn11, Ptpn6, Rasa1, Rb1cc1, Rgs5, Rhoa, Rif1, Rnf128, Rock1, Rtn4, Sin3a, Skp2, Smarca4, Smarca5, Snai2, Sptbn1, Stambp, Tbl1x, Tmod3, Xiap, Zbtb7a, Zeb1, Zfp91, Zfp91 /// Zfp91Cntf		Ddit4l, Dynll1, Fcgr2b, Hspa1a, Hspa1b, Igf1, Serpinf1, Timp2		Ube2b, Zbtb16
negative regulation of developmental process	Acad11, Amot, Cd24a, Hlx, Insig1, Thy1		Abcg1, Crebbp, Kat6a, Rif1, Rtn4, Zeb1, Zfp91, Zfp91 /// Zfp91Cntf		Serpinf1		Luc7l, Zbtb16
negative regulation of metabolic process	Cited2, Gchfr, Gm15453 /// Rbm3, Hcar2, Impact, Insig1, Per2, Prrx1, Sap30, Serping1, Trim27		Adora1, Ankhd1, Baz2a, Bclaf1, Bptf, Cdkn1c, Dnmt3a, Eif4ebp2, Fbxo5, Gla, Gmnn, Id2, Kat6a, Ncor1, Per3, Ptpn6, Rnf128, Sin3a, Skp2, Smarca4, Smarca5, Tbl1x, Zbtb7a, Zeb1		Dynll1		Ube2b, Zbtb16
negative regulation of lipid storage			Abcg1		Abhd5
negative regulation of locomotion	Clic4, Thy1		Adora1
negative regulation of sequestering of calcium ion	Lck
negative regulation of transport	Acvr1c		Adora1, Ddi2, Lst1, Nedd4, Ptpn11
negative regulation of multicellular organismal process	Cd24a, Procr		Adora1, Atxn2, Lgmn, Slc37a4, Zfp91, Zfp91 /// Zfp91Cntf
negative regulation of cellular component organization	Gsn, Rdx, Stmn1, Thy1		Rtn4, Sptbn1, Tmod3				Ube2b
